# Supplementary material for: Oxo-Carotenoids as Efficient Superoxide Radical Scavengers
Source: Antioxidants (Basel). 2022 Aug 5;11(8):1525. doi: 10.3390/antiox11081525 (PMC9405038; doi:10.3390/antiox11081525)
Supplement: Supplementary file 1 [file antioxidants-11-01525-s001.zip]

Archive with 2 entries (2 files):
- Supplementary Materials-1.pdf
- Supplementary Materials-2.pdf
